# Supplementary material for: Mechanistic Insight into the Early Stages of Toroidal Pore Formation by the Antimicrobial Peptide Smp24
Source: Pharmaceutics. 2023 Sep 28;15(10):2399. doi: 10.3390/pharmaceutics15102399 (PMC10610086; doi:10.3390/pharmaceutics15102399)
Supplement: Supplementary file 1 [file pharmaceutics-15-02399-s001.zip]

Archive with 1 entries (1 files):
- pharmaceutics-2577200-supplementary.pdf
